# Supplementary material for: Thermochemistry, Tautomerism, and Thermal Stability of 5,7-Dinitrobenzotriazoles
Source: Int J Mol Sci. 2023 Mar 10;24(6):5330. doi: 10.3390/ijms24065330 (PMC10049112; doi:10.3390/ijms24065330)
Supplement: Supplementary file 1 [file ijms-24-05330-s001.zip]

Archive with 1 entries (1 files):
- ijms-2166646-supplementary.pdf
